# Supplementary material for: A solid-supported membrane electrophysiology assay for efficient characterization of ion-coupled transport
Source: J Biol Chem. 2021 Sep 23;297(4):101220. doi: 10.1016/j.jbc.2021.101220 (PMC8517846; doi:10.1016/j.jbc.2021.101220)
Supplement: Data [file mmc2.xlsx]

## Sheet: Gdx, peak currents
Figure Key:										S1C	S1C	S1C	S1C	S3 middle	S3 middle					S1D	S1D	S1D	S1D	S4 left	S4 left	S4 middle	S4 middle	S4 right	S4 right
Peak Currents (pC)							Avg. peak currents by sensor (pC)										Normalized peak currents by sensor (pC)
WT 150								WT 150										WT 150								E14Q subtracted:		Empty subtracted:
	Potential ratio:	Sensor 1	Sensor 2	Sensor 3	Sensor 4				Potential ratio:	Sensor 1	Sensor 2	Sensor 3	Sensor 4	Average:	Stdev:				Potential ratio:	Sensor 1	Sensor 2	Sensor 3	Sensor 4	Average:	Stdev:	Average:	Stdev:	Average:	Stdev:
	0	-3753.5	-3653.02	-2808.35	-3620.99				0	-3742.59	-3633.49	-2801.47	-3624.28	-3450.46	435.981				0	-3543.55	-3527.97	-3466.96	-3277.3	-3453.95	122.312	-2828.57	138.89	-3131.57	134.262
	0	-3731.68	-3613.96	-2794.59	-3627.57				1	-1201.26	-1254.73	-1037.38	-1373.08	-1216.61	139.397				1	-1137.37	-1218.29	-1283.81	-1241.63	-1220.28	61.5615	-610.389	73.7877	-869.779	66.9618
	1	-1202.47	-1271.75	-1036.43	-1367.35				1.5	-509.307	-553.443	-468.226	-674.511	-551.372	89.1633				1.5	-482.22	-537.371	-579.453	-609.935	-552.245	55.3569	112.562	69.7543	-196.613	56.6317
	1	-1200.05	-1237.71	-1038.33	-1378.82				2	582.694	505.954	286.712	579.037	488.599	139.155				2	551.704	491.261	354.821	523.601	480.347	87.2519	1108.89	92.4601	834.41	87.4358
	1.5	-506.396	-564.344	-471.325	-651.032				3	1624.88	1523.51	1185.9	1704.77	1509.77	228.296				3	1538.47	1479.27	1467.61	1541.56	1506.73	38.7509	2138.82	69.4064	1852.66	46.7659
	1.5	-512.217	-542.542	-465.127	-697.99				4	2250.91	2194.08	1803.45	2422.41	2167.71	261.517				4	2131.21	2130.36	2231.86	2190.49	2170.98	49.3933	2842.13	69.121	2531.55	69.3684
	2	565.105	531.634	300.154	551.974				Total absolute peak current:	9911.65	9665.21	7583.15	10378.1	Average:	9384.52
	2	600.282	480.275	273.271	606.099				Normalization factor:	1.05617	1.02991	0.808048	1.10587					WT 400								E14Q subtracted:		Empty subtracted:
	3	1612.72	1516.08	1135.48	1730.62														Potential ratio:	Sensor 1	Sensor 2	Sensor 3	Sensor 4	Average:	Stdev:	Average:	Stdev:	Average:	Stdev:
	3	1637.05	1530.95	1236.32	1678.93			WT 400											0	-5737.65	-5881.37	-5761.16	-5823.34	-5800.88	64.6992	-5011.76	75.6114	-5478.5	85.159
	4	2211.15	2209.56	1834.69	2442.05				Potential ratio:	Sensor 1	Sensor 2	Sensor 3	Sensor 4	Average:	Stdev:				1	-2470.25	-2531.11	-2415.22	-2289.9	-2426.62	102.703	-1734.53	130.876	-2076.12	106.028
	4	2290.68	2178.6	1772.21	2402.76				0	-6782.4	-5741.58	-5954.51	-4705.97	-5796.11	854.253				1.5	-1142.55	-1197.97	-1173.35	-1026.3	-1135.04	75.9573	-376.028	92.3369	-779.413	76.8914
									1	-2920.04	-2470.95	-2496.27	-1850.52	-2434.45	440.428				2	360.758	318.436	307.842	517.416	376.113	96.9364	1116.41	98.0736	730.176	97.102
WT 400									1.5	-1350.59	-1169.5	-1212.73	-829.378	-1140.55	221.355				3	2652.71	2561.88	2720.24	2565.9	2625.18	75.9733	3381.87	101.3	2971.12	80.3577
	Potential ratio:	Sensor 1	Sensor 2	Sensor 3	Sensor 4				2	426.447	310.868	318.173	418.135	368.406	62.3854				4	4338.28	4211.44	4324.39	4479.35	4338.36	109.82	5100	150.394	4698.93	120.137
	0	-6664.2	-5736.46	-5917.76	-4676.46				3	3135.73	2500.99	2811.54	2073.56	2630.46	452.765
	0	-6900.6	-5746.7	-5991.26	-4735.47				4	5128.22	4111.34	4469.52	3619.86	4332.23	634.748			E14Q 150
	1	-2927.3	-2462.5	-2489.09	-1827.18				Total absolute peak current:	19743.4	16305.2	17262.7	13497.4	Average:	16702.2				Potential ratio:	Sensor 1	Sensor 2	Sensor 3	Sensor 4	Average:	Stdev:
	1	-2912.78	-2479.4	-2503.45	-1873.86				Normalization factor:	1.18209	0.976232	1.03356	0.808122						0	-658.236	-547.623	-598.535	-697.104	-625.374	65.8042
	1.5	-1338	-1159.88	-1207.43	-827.45														1	-624.751	-559.982	-656.035	-598.781	-609.887	40.6794
	1.5	-1363.18	-1179.12	-1218.03	-831.306			E13Q 150											1.5	-668.018	-623.562	-645.293	-722.353	-664.807	42.4414
	2	416.636	283.535	342.194	418.824				Potential ratio:	Sensor 1	Sensor 2	Sensor 3	Sensor 4	Average:	Stdev:				2	-623.728	-661.445	-640.059	-588.925	-628.539	30.5936
	2	436.258	338.2	294.152	417.447				0	-269.582	-376.469	-795.923	-1096.68	-634.665	382.717				3	-620.507	-697.851	-649.828	-560.162	-632.087	57.5814
	3	3139.09	2505.68	2817.05	2119.52				1	-255.868	-384.966	-872.386	-942.003	-613.806	344.027				4	-636.608	-741.385	-642.098	-664.522	-671.153	48.353
	3	3132.38	2496.3	2806.03	2027.61				1.5	-273.588	-428.674	-858.102	-1136.41	-674.193	395.065
	4	5124.09	4113.88	4542.94	3670.27				2	-255.449	-454.717	-851.142	-926.498	-621.952	320.192			E14Q 400
	4	5132.35	4108.8	4396.1	3569.44				3	-254.13	-479.745	-864.132	-881.248	-619.814	306.259				Potential ratio:	Sensor 1	Sensor 2	Sensor 3	Sensor 4	Average:	Stdev:
									4	-260.724	-509.673	-853.853	-1045.43	-667.419	350.206				0	-758.865	-759.528	-796.551	-841.532	-789.119	39.1292
E13Q 150									Total absolute peak current:	1569.34	2634.24	5095.54	6028.27	Average:	3831.85				1	-596.504	-653.04	-762.41	-756.396	-692.087	81.1209
	Potential ratio:	Sensor 1	Sensor 2	Sensor 3	Sensor 4				Normalization factor:	0.409552	0.687461	1.32979	1.5732						1.5	-691.996	-742.374	-801.657	-800.04	-759.017	52.5033
	0	-269.582	-376.469	-795.923	-1096.68														2	-752.911	-719.237	-740.839	-748.195	-740.295	14.8918
	1	-255.868	-384.966	-872.386	-942.003			E13Q 400											3	-829.241	-798.062	-700.195	-699.223	-756.68	67.0061
	1.5	-273.588	-428.674	-858.102	-1136.41				Potential ratio:	Sensor 1	Sensor 2	Sensor 3	Sensor 4	Average:	Stdev:				4	-869.321	-826.597	-697.186	-653.453	-761.639	102.751
	2	-255.449	-454.717	-851.142	-926.498				0	-681.119	-290.158	-1111.95	-1114.58	-799.453	395.957
	3	-254.13	-479.745	-864.132	-881.248				1	-535.392	-249.477	-1064.29	-1001.83	-712.746	388.683			Empty
	4	-260.724	-509.673	-853.853	-1045.43				1.5	-621.101	-283.605	-1119.08	-1059.63	-770.853	393.484				Potential ratio:	Sensor 1	Sensor 2	Sensor 3	Sensor 4	Average:	Stdev:
									2	-675.775	-274.766	-1034.18	-990.962	-743.92	351.202				0	-370.348	-365.059	-255.063	-299.052	-322.38	55.3721
E13Q 400									3	-744.285	-304.879	-977.441	-926.1	-738.176	305.694				1	-377.381	-350.181	-359.647	-314.781	-350.497	26.3453
	Potential ratio:	Sensor 1	Sensor 2	Sensor 3	Sensor 4				4	-780.259	-315.78	-973.24	-865.479	-733.689	289.58				1.5	-372.502	-351.4	-344.521	-354.102	-355.632	11.9485
	0	-681.119	-290.158	-1111.95	-1114.58				Total absolute peak current:	4037.93	1718.67	6280.18	5958.58	Average:	4498.84				2	-346.707	-352.871	-359.804	-356.871	-354.063	5.66797
	1	-535.392	-249.477	-1064.29	-1001.83				Normalization factor:	0.89755	0.382024	1.39596	1.32447						3	-318.089	-332.677	-377.897	-355.075	-345.935	26.1804
	1.5	-621.101	-283.605	-1119.08	-1059.63														4	-304.049	-336.888	-392.145	-409.195	-360.569	48.706
	2	-675.775	-274.766	-1034.18	-990.962			Empty
	3	-744.285	-304.879	-977.441	-926.1				Potential ratio:	Sensor 1	Sensor 2	Sensor 3	Sensor 4	Average:	Stdev:
	4	-780.259	-315.78	-973.24	-865.479				0	-392.523	-538.973	-211.293	-189.996	-333.196	164.55
									1	-399.977	-517.007	-297.93	-199.989	-353.726	136.074
Empty									1.5	-394.806	-518.808	-285.4	-224.971	-355.996	129.313
	Potential ratio:	Sensor 1	Sensor 2	Sensor 3	Sensor 4				2	-367.466	-520.979	-298.06	-226.73	-353.309	125.683
	0	-392.523	-538.973	-211.293	-189.996				3	-337.135	-491.165	-313.048	-225.589	-341.734	110.549
	1	-399.977	-517.007	-297.93	-199.989				4	-322.254	-497.382	-324.851	-259.973	-351.115	102.019
	1.5	-394.806	-518.808	-285.4	-224.971				Total absolute peak current:	2214.16	3084.31	1730.58	1327.25	Average:	2089.08
	2	-367.466	-520.979	-298.06	-226.73				Normalization factor:	1.05988	1.4764	0.828396	0.635328
	3	-337.135	-491.165	-313.048	-225.589
	4	-322.254	-497.382	-324.851	-259.973

## Sheet: Gdx, integrated currents
Figure Key:										S1E	S1E	S1E	S1E	S3 right	S3 right					S1F	S1F	S1F	S1F	1D left	1D left	1D middle	1D middle	1D right	1D right
Integrated Currents (nA)							Avg. integrated currents by sensor (nA)										Normalized integrated currents by sensor (nA)
WT 150								WT 150										WT 150								E14Q subtracted:		Empty subtracted:
	Potential ratio:	Sensor 1	Sensor 2	Sensor 3	Sensor 4				Potential ratio:	Sensor 1	Sensor 2	Sensor 3	Sensor 4	Average:	Stdev:				Potential ratio:	Sensor 1	Sensor 2	Sensor 3	Sensor 4	Average:	Stdev:	Average:	Stdev:	Average:	Stdev:
	0	-0.577	-0.676	-0.58	-0.633				0	-0.6375	-0.582	-0.601	-0.68	-0.625125	0.0432288				0	-0.632738	-0.632753	-0.621262	-0.615219	-0.625493	0.00873008	-0.5594	0.0124094	-0.61835	0.032044
	0	-0.602	-0.659	-0.576	-0.635				1	-0.33	-0.3	-0.302	-0.3365	-0.317125	0.0188254				1	-0.327535	-0.326161	-0.312182	-0.304443	-0.31758	0.0111723	-0.269711	0.0207478	-0.300124	0.0229428
	1	-0.286	-0.32	-0.293	-0.325				1.5	-0.197	-0.183	-0.194	-0.188	-0.1905	0.006245				1.5	-0.195528	-0.198958	-0.20054	-0.17009	-0.191279	0.0142803	-0.130584	0.0168042	-0.174147	0.0151372
	1	-0.292	-0.327	-0.3	-0.326				2	-0.016	-0.047	-0.033	-0.009	-0.02625	0.0171148				2	-0.0158805	-0.0510986	-0.0341126	-0.00814261	-0.0273086	0.0192371	0.0372222	0.0203127	-0.00925229	0.02088
	1.5	-0.18	-0.173	-0.178	-0.186				3	0.197	0.1625	0.1895	0.255	0.201	0.0389294				3	0.195528	0.176671	0.195889	0.230707	0.199699	0.0225368	0.251347	0.0278868	0.20302	0.0382466
	1.5	-0.182	-0.182	-0.182	-0.204				4	0.3795	0.3295	0.3675	0.459	0.383875	0.0544294				4	0.376665	0.358234	0.37989	0.415273	0.382515	0.0238312	0.452929	0.0267248	0.406669	0.0271076
	2	-0.02	-0.006	-0.041	-0.017				Total absolute integrated current:	1.757	1.604	1.687	1.9275	Average:	1.74388
	2	-0.026	-0.005	-0.045	-0.011				Normalization factor:	1.00753	0.919791	0.967386	1.1053					WT 400								E14Q subtracted:		Empty subtracted:
	3	0.196	0.249	0.15	0.21														Potential ratio:	Sensor 1	Sensor 2	Sensor 3	Sensor 4	Average:	Stdev:	Average:	Stdev:	Average:	Stdev:
	3	0.201	0.258	0.178	0.186			WT 400											0	-0.618509	-0.644316	-0.599965	-0.604906	-0.616924	0.0198735	-0.542771	0.0207664	-0.609781	0.0366819
	4	0.368	0.455	0.338	0.395				Potential ratio:	Sensor 1	Sensor 2	Sensor 3	Sensor 4	Average:	Stdev:				1	-0.313084	-0.294974	-0.311077	-0.293254	-0.303097	0.010429	-0.257382	0.0142281	-0.285641	0.0225902
	4	0.381	0.452	0.325	0.368				0	-0.646	-0.557	-0.7165	-0.5425	-0.6155	0.0814095				1.5	-0.194361	-0.18913	-0.183799	-0.170043	-0.184333	0.0104574	-0.137942	0.0202008	-0.167201	0.0116003
									1	-0.327	-0.255	-0.3715	-0.263	-0.304125	0.0552787				2	-0.0507445	-0.0144595	-0.025958	-0.015053	-0.0265538	0.0169714	0.0227362	0.0175259	-0.00849749	0.0188132
WT 150									1.5	-0.203	-0.1635	-0.2195	-0.1525	-0.184625	0.031792				3	0.220691	0.224412	0.239483	0.254785	0.234843	0.0155813	0.29275	0.0202153	0.238164	0.0346074
	Potential ratio:	Sensor 1	Sensor 2	Sensor 3	Sensor 4				2	-0.053	-0.0125	-0.031	-0.0135	-0.0275	0.0190044				4	0.44186	0.471958	0.478967	0.501208	0.473499	0.0245022	0.530791	0.0277923	0.497652	0.0276994
	0	-0.711	-0.553	-0.644	-0.553				3	0.2305	0.194	0.286	0.2285	0.23475	0.0380537
	0	-0.722	-0.528	-0.642	-0.558				4	0.4615	0.408	0.572	0.4495	0.47275	0.0700244			E14Q 150
	1	-0.377	-0.251	-0.322	-0.254				Total absolute integrated current:	1.921	1.59	2.1965	1.6495	Average:	1.83925				Potential ratio:	Sensor 1	Sensor 2	Sensor 3	Sensor 4	Average:	Stdev:
	1	-0.36	-0.271	-0.326	-0.25				Normalization factor:	1.04445	0.864483	1.19424	0.896833						0	-0.0653846	-0.0737919	-0.0712324	-0.0539627	-0.0660929	0.00881918
	1.5	-0.221	-0.154	-0.199	-0.162														1	-0.0599359	-0.0440549	-0.0627523	-0.0247329	-0.047869	0.0174829
	1.5	-0.202	-0.145	-0.203	-0.162			E13Q 150											1.5	-0.0577564	-0.0737919	-0.0542723	-0.0569606	-0.0606953	0.00885742
	2	-0.034	-0.026	-0.041	-0.011				Potential ratio:	Sensor 1	Sensor 2	Sensor 3	Sensor 4	Average:	Stdev:				2	-0.0572115	-0.0627782	-0.0729284	-0.0652049	-0.0645308	0.0065222
	2	-0.022	0.009	-0.059	-0.01				0	-0.12	-0.067	-0.042	-0.036	-0.06625	0.0382655				3	-0.0566667	-0.0440549	-0.0339202	-0.0719502	-0.051648	0.0164245
	3	0.281	0.229	0.232	0.204				1	-0.11	-0.04	-0.037	-0.0165	-0.050875	0.0407766				4	-0.0642949	-0.0627782	-0.0661444	-0.0884388	-0.0704141	0.0120951
	3	0.297	0.23	0.236	0.18				1.5	-0.106	-0.067	-0.032	-0.038	-0.06075	0.0338169
	4	0.574	0.455	0.474	0.421				2	-0.105	-0.057	-0.043	-0.0435	-0.062125	0.0293098			E14Q 400
	4	0.574	0.448	0.452	0.4				3	-0.104	-0.04	-0.02	-0.048	-0.053	0.0359815				Potential ratio:	Sensor 1	Sensor 2	Sensor 3	Sensor 4	Average:	Stdev:
									4	-0.118	-0.057	-0.039	-0.059	-0.06825	0.0343645				0	-0.0662504	-0.0769186	-0.0802977	-0.0731466	-0.0741533	0.00602412
E13Q 150									Total absolute integrated current:	0.663	0.328	0.213	0.241	Average:	0.36125				1	-0.053703	-0.0521337	-0.0325014	-0.044524	-0.0457155	0.00967857
	Potential ratio:	Sensor 1	Sensor 2	Sensor 3	Sensor 4				Normalization factor:	1.83529	0.907958	0.589619	0.667128						1.5	-0.0557105	-0.0623895	-0.0229422	-0.044524	-0.0463916	0.0172833
	0	-0.12	-0.067	-0.042	-0.036														2	-0.0557105	-0.0478605	-0.0458844	-0.0477043	-0.0492899	0.00437339
	1	-0.11	-0.04	-0.037	-0.0165			E13Q 400											3	-0.0521973	-0.0444419	-0.0745621	-0.0604255	-0.0579067	0.0128795
	1.5	-0.106	-0.067	-0.032	-0.038				Potential ratio:	Sensor 1	Sensor 2	Sensor 3	Sensor 4	Average:	Stdev:				4	-0.0471783	-0.0470058	-0.0745621	-0.0604255	-0.0572929	0.013117
	2	-0.105	-0.057	-0.043	-0.0435				0	-0.132	-0.09	-0.042	-0.023	-0.07175	0.0490739
	3	-0.104	-0.04	-0.02	-0.048				1	-0.107	-0.061	-0.017	-0.014	-0.04975	0.0437978			Empty
	4	-0.118	-0.057	-0.039	-0.059				1.5	-0.111	-0.073	-0.012	-0.014	-0.0525	0.0481837				Potential ratio:	Sensor 1	Sensor 2	Sensor 3	Sensor 4	Average:	Stdev:
									2	-0.111	-0.056	-0.024	-0.015	-0.0515	0.0433935				0	-0.0324657	-0.0351607	0.0207477	0.0183068	-0.00714296	0.0308319
E13Q 400									3	-0.104	-0.052	-0.039	-0.019	-0.0535	0.0362997				1	-0.0263235	-0.0239732	-0.0317318	0.0122045	-0.017456	0.0200387
	Potential ratio:	Sensor 1	Sensor 2	Sensor 3	Sensor 4				4	-0.094	-0.055	-0.039	-0.019	-0.05175	0.0317844				1.5	-0.0210588	-0.0218423	-0.013425	-0.0122045	-0.0171327	0.0050209
	0	-0.132	-0.09	-0.042	-0.023				Total absolute integrated current:	0.659	0.387	0.173	0.104	Average:	0.33075				2	-0.0201814	-0.0239732	-0.0219682	-0.00610227	-0.0180563	0.00811844
	1	-0.107	-0.061	-0.017	-0.014				Normalization factor:	1.99244	1.17007	0.523054	0.314437						3	-0.0184265	-0.0143839	-0.0231886	0.0427159	-0.00332078	0.0309014
	1.5	-0.111	-0.073	-0.012	-0.014														4	-0.0157941	-0.0149167	-0.0231886	-0.0427159	-0.0241538	0.0129189
	2	-0.111	-0.056	-0.024	-0.015			Empty
	3	-0.104	-0.052	-0.039	-0.019				Potential ratio:	Sensor 1	Sensor 2	Sensor 3	Sensor 4	Average:	Stdev:
	4	-0.094	-0.055	-0.039	-0.019				0	-0.037	-0.066	0.017	0.003	-0.02075	0.0378627
									1	-0.03	-0.045	-0.026	0.002	-0.02475	0.0196193
Empty									1.5	-0.024	-0.041	-0.011	-0.002	-0.0195	0.0169411
	Potential ratio:	Sensor 1	Sensor 2	Sensor 3	Sensor 4				2	-0.023	-0.045	-0.018	-0.001	-0.02175	0.0181361
	0	-0.037	-0.066	0.017	0.003				3	-0.021	-0.027	-0.019	0.007	-0.015	0.0150555
	1	-0.03	-0.045	-0.026	0.002				4	-0.018	-0.028	-0.019	-0.007	-0.018	0.00860233
	1.5	-0.024	-0.041	-0.011	-0.002				Total absolute peak current:	0.153	0.252	0.11	0.022	Average:	0.13425
	2	-0.023	-0.045	-0.018	-0.001				Normalization factor:	1.13966	1.87709	0.819367	0.163873
	3	-0.021	-0.027	-0.019	0.007
	4	-0.018	-0.028	-0.019	-0.007

## Sheet: Gdx, low pH
Figure key:																										Fig. 2E	Fig. 2E
Integrated Currents (nA)							Avg. integrated currents by sensor (nA)										Normalized integrated currents by sensor (nA)
WT 400								WT 400										WT400								E13Q subtracted:
	Potential ratio:	Sensor 1	Sensor 2	Sensor 3	Sensor 4				Potential ratio:	Sensor 1	Sensor 2	Sensor 3	Sensor 4	Average:	Stdev:				Potential ratio:	Sensor 1	Sensor 2	Sensor 3	Sensor 4	Average:	Stdev:	Average:	Stdev:
	0	-0.922	-0.754	-0.65	-0.65				0	-0.9135	-0.764	-0.6575	-0.6455	-0.745125	0.124244				0	-0.761293	-0.765438	-0.740858	-0.70588	-0.743367	0.0272031	-0.749197	0.0284431
	0	-0.905	-0.774	-0.665	-0.641				1	-0.4485	-0.367	-0.3105	-0.316	-0.3605	0.063944				1	-0.373771	-0.367691	-0.349865	-0.345559	-0.359221	0.0136338	-0.353878	0.0203813
	1	-0.446	-0.373	-0.319	-0.312				2	-0.042	-0.012	-0.004	0.031	-0.00675	0.0300153				2	-0.035002	-0.0120226	-0.00450712	0.0338997	-0.00440799	0.0286442	0.00977795	0.0308802
	1	-0.451	-0.361	-0.302	-0.32				3	0.353	0.3185	0.3275	0.3465	0.336375	0.0160954				3	0.294183	0.319099	0.36902	0.378912	0.340304	0.0403812	0.352052	0.0498289
	2	-0.038	0.014	-0.002	0.037				Total absolute integrated current:	1.757	1.4615	1.2995	1.339	average:	1.46425
	2	-0.046	-0.038	-0.006	0.025				Normalization factor:	1.19993	0.998122	0.887485	0.914461					E13Q 400
	3	0.351	0.319	0.321	0.345														Potential ratio:	Sensor 1	Sensor 2	Sensor 3	Sensor 4	Average:	Stdev:
	3	0.355	0.318	0.334	0.348			E13Q 400											0	-0.00375021	0.016531	0.00507051	0.0054677	0.00582976	0.00830664
									Potential ratio:	Sensor 1	Sensor 2	Sensor 3	Sensor 4	Average:	Stdev:				1	-0.00583367	0.0130245	-0.00450712	-0.0240579	-0.00534355	0.0151498
E13Q 400									0	-0.0045	0.0165	0.0045	0.005	0.005375	0.00860596				2	-0.0145842	-0.0225423	0.00225356	-0.0218708	-0.0141859	0.0115369
	Potential ratio:	Sensor 1	Sensor 2	Sensor 3	Sensor 4				1	-0.007	0.013	-0.004	-0.022	-0.005	0.0143527				3	-0.0154175	-0.0275517	0.030423	-0.0344465	-0.0117482	0.0291939
	0	-0.004	0.024	0.009	-0.002				2	-0.0175	-0.0225	0.002	-0.02	-0.0145	0.0111878
	0	-0.005	0.009	0	0.012				3	-0.0185	-0.0275	0.027	-0.0315	-0.012625	0.0269703
	1	-0.008	0.034	-0.004	-0.023				Total absolute integrated current:	0.0475	0.0795	0.0375	0.0785	average:	0.06075
	1	-0.006	-0.008	-0.004	-0.021				Normalization factor:	0.781893	1.30864	0.617284	1.29218
	2	-0.019	-0.023	-0.003	-0.021
	2	-0.016	-0.022	0.007	-0.019
	3	-0.013	-0.026	0.026	-0.029
	3	-0.024	-0.029	0.028	-0.034

## Sheet: Gdx, low Gdm
Figure key:																										Fig. 2F	Fig. 2F
Integrated Currents (nA)							Avg. integrated currents by sensor (nA)										Normalized integrated currents by sensor (nA)
WT 400								WT 400										WT400								E13Q subtracted:
	Potential ratio:	Sensor 1	Sensor 2	Sensor 3	Sensor 4				Potential ratio:	Sensor 1	Sensor 2	Sensor 3	Sensor 4	Average:	Stdev:				Potential ratio:	Sensor 1	Sensor 2	Sensor 3	Sensor 4	Average:	Stdev:	Average:	Stdev:
	0	-0.246	-0.161	-0.137	-0.288				0	-0.246	-0.161	-0.137	-0.288	-0.208	0.0709319				0	-0.193997	-0.218892	-0.224097	-0.207931	-0.211229	0.0133181	-0.228691	0.0187617
	1	-0.102	-0.056	-0.064	-0.129				1	-0.102	-0.056	-0.064	-0.129	-0.08775	0.0340429				1	-0.0804379	-0.0761364	-0.104687	-0.0931358	-0.0885994	0.0129273	-0.107731	0.0182707
	2	0.028	0.014	0	0.018				2	0.028	0.014	0	0.018	0.015	0.0116046				2	0.022081	0.0190341	0	0.0129957	0.0135277	0.00977685	-0.00447915	0.015173
	3	0.155	0.077	0.055	0.145				3	0.155	0.077	0.055	0.145	0.108	0.0494907				3	0.122234	0.104687	0.0899658	0.104687	0.105394	0.0131986	0.0834821	0.0216528
									Total absolute integrated current:	0.531	0.308	0.256	0.58	average:	0.41875
E13Q 400									Normalization factor:	1.26806	0.735522	0.611343	1.38507					E13Q 400
	Potential ratio:	Sensor 1	Sensor 2	Sensor 3	Sensor 4														Potential ratio:	Sensor 1	Sensor 2	Sensor 3	Sensor 4	Average:	Stdev:
	0	0.035	0	0.017	0.02			E13Q 400											0	0.0276012	0	0.0278076	0.0144397	0.0174621	0.0132148
	1	0.037	0.004	0.019	0.015				Potential ratio:	Sensor 1	Sensor 2	Sensor 3	Sensor 4	Average:	Stdev:				1	0.0291784	0.00543831	0.0310791	0.0108297	0.0191314	0.0129113
	2	0.03	0.009	0.019	0.007				0	0.035	0	0.017	0.02	0.018	0.0143527				2	0.0236582	0.0122362	0.0310791	0.00505388	0.0180068	0.0116032
	3	0.04	0.008	0.025	0.006				1	0.037	0.004	0.019	0.015	0.01875	0.0137204				3	0.0315443	0.0108766	0.0408936	0.0043319	0.0219116	0.0171651
									2	0.03	0.009	0.019	0.007	0.01625	0.0105633
									3	0.04	0.008	0.025	0.006	0.01975	0.0159661
									Total absolute integrated current:	0.142	0.021	0.08	0.048	average:	0.07275
									Normalization factor:	1.95189	0.28866	1.09966	0.659794

## Sheet: CLC, Reversal
Raw Charge:
pH5.2 Cl-
Stoich:	Empty1	Empty2	Empty3	Empty4	Empty5	Empty_Avg:	EmptyStdev:	50A	50B	50C	50D	CLC_Avg:	CLCStdev:		Corrected:	Error:
0	0.004	-0.009	-0.007	-0.005	-0.023	-0.008	0.002	-0.115	-0.112	-0.147	-0.119	-0.12325	0.0160909		-0.11525	0.0162147
0.333333	-0.033	-0.03	-0.028	-0.02	-0.045	-0.0312	0.0052915	-0.056	-0.068	-0.078	-0.062	-0.066	0.00938083		-0.0348	0.0107703
0.5	-0.056	-0.035	-0.034	-0.024	-0.054	-0.0406	0.00608276	-0.031	-0.043	-0.044	-0.037	-0.03875	0.0060208		0.00185	0.00855862
1	-0.106	-0.063	-0.052	-0.039	-0.082	-0.0684	0.0120139	0.055	0.035	0.059	0.05	0.04975	0.0105		0.11815	0.0159557
pH4.2 Cl-
Stoich:	Empty1	Empty2	Empty3	Empty4	Empty5	Empty_Avg:	EmptyStdev:	50A	50B	50C	50D	CLC_Avg:	CLCStdev:
0	-0.033	0.018	0	-0.001	0.003	-0.0026	0.0212132	0.179	0.193	0.216	0.17	0.1895	0.0200416		0.1921	0.0291833
0.333333	-0.013	0.024	0.014	0.004	0.017	0.0092	0.0157771	0.064	0.074	0.075	0.058	0.06775	0.00818026		0.05855	0.0177717
0.5	0.007	0.038	0.019	0.01	SensorDied	0.0185	0.0139642	0.011	0.021	0.014	0.002	0.012	0.00787401		-0.0065	0.0160312
1	0.06	0.071	0.047	0.023	SensorDied	0.05025	0.0206458	-0.142	-0.133	-0.168	-0.116	-0.13975	0.0217006		-0.19	0.0299527
pH5.2 nitrate
Stoich:	Empty1	Empty2	Empty3	Empty4	Empty5	Empty_Avg:	EmptyStdev:	50A	50B	50C	50D	CLC_Avg:	CLCStdev:
0		-0.011	-0.004	-0.003		-0.006	0.0043589	-0.072		-0.073	-0.07	-0.0716667	0.00152753		-0.0656667	0.0046188
0.333333		-0.005	-0.001	-0.002		-0.00266667	0.00208167	0.014		0.009	0.011	0.0113333	0.00251661		0.014	0.00326599
0.5		0.002	-0.001	-0.001		0	0.00173205	0.058		0.053	0.055	0.0553333	0.00251661		0.0553333	0.00305505
1		0.002	0.005	0		0.00233333	0.00251661	0.174		0.166	0.164	0.168	0.0052915		0.165667	0.00585947
pH4.2 nitrate
Stoich:	Empty1	Empty2	Empty3	Empty4	Empty5	Empty_Avg:	EmptyStdev:	50A	50B	50C	50D	CLC_Avg:	CLCStdev:
0		0.009	0.003	0.005		0.00566667	0.00305505	0.114		0.109	0.1	0.107667	0.0070946		0.102	0.00772442
0.333333		-0.002	-0.007	0.002		-0.00233333	0.00450925	-0.055		-0.062	-0.065	-0.0606667	0.0051316		-0.0583333	0.0068313
0.5		-0.012	-0.012	-0.001		-0.00833333	0.00635085	-0.137		-0.148	-0.147	-0.144	0.00608276		-0.135667	0.00879394
1		-0.04	-0.029	-0.006		-0.025	0.0173494	-0.389		-0.403	-0.39	-0.394	0.00781025		-0.369	0.0190263
Total absolute integrated current:	0.183	0.163	0.102	0.209	0.1682	0.16504		0.653	0.679	0.801	0.614	0.68675
Normalization factor:	1.10882	0.987639	0.618032	1.26636	1.01915			0.950855	0.988715	1.16636	0.894066
Normalized Charge:
pH5.2 Cl-												Fig. 3I	Fig. 3I		Fig. 3J	Fig. 3J
Stoich:	Empty1	Empty2	Empty3	Empty4	Empty5	Empty_Avg:	EmptyStdev:	50A	50B	50C	50D	CLC_Avg:	CLCStdev:		Corrected:	Error:
0	0.00360743	-0.00911264	-0.0113263	-0.00394833	-0.0225679	-0.00519495	0.00663268	-0.120944	-0.113278	-0.126033	-0.1331	-0.123339	0.00835629		-0.118144	0.0106686
0.333333	-0.0297613	-0.0303755	-0.0453051	-0.0157933	-0.0441546	-0.0303088	0.0120539	-0.0588943	-0.0687761	-0.0668745	-0.0693461	-0.0659728	0.00483583		-0.035664	0.0129878
0.5	-0.050504	-0.035438	-0.0550133	-0.018952	-0.0529855	-0.0399768	0.0163255	-0.0326022	-0.0434908	-0.0377241	-0.041384	-0.0388003	0.00476971		0.00117658	0.017008
1	-0.0955969	-0.0637885	-0.084138	-0.0307969	-0.0804595	-0.0685801	0.0284165	0.0578426	0.0353995	0.0505846	0.0559243	0.0499377	0.010167		0.118518	0.0301805
pH4.2 Cl-												Fig. 3I	Fig. 3I		Fig. 3J	Fig. 3J
Stoich:	Empty1	Empty2	Empty3	Empty4	Empty5	Empty_Avg:	EmptyStdev:	50A	50B	50C	50D	CLC_Avg:	CLCStdev:		Corrected:	Error:
0	-0.0297613	0.0182253	0	-0.000789665	0.00294364	-0.00308143	0.0198372	0.188252	0.195203	0.185191	0.190143	0.189697	0.00419946		0.192778	0.0202768
0.333333	-0.0117242	0.0243004	0.0226525	0.00315866	0.0166806	0.00959686	0.017153	0.0673078	0.0748446	0.0643024	0.0648721	0.0678318	0.00485353		0.0582349	0.0178265
0.5	0.00631301	0.0384756	0.0307427	0.00789665	SensorDied	0.020857	0.0162033	0.0115685	0.0212397	0.0120031	0.00223697	0.0117621	0.0077599		-0.00909492	0.0179656
1	0.0541115	0.0718886	0.0760478	0.0181623	SensorDied	0.0550526	0.0263694	-0.149339	-0.134518	-0.144037	-0.129744	-0.13941	0.00889493		-0.194462	0.0278292
pH5.2 nitrate												Fig. 4I	Fig. 4I		Fig. 4J	Fig. 4J
Stoich:	Empty1	Empty2	Empty3	Empty4	Empty5	Empty_Avg:	EmptyStdev:	50A	50B	50C	50D	CLC_Avg:	CLCStdev:		Corrected:	Error:
0	SensorDied	-0.0111377	-0.00647216	-0.002369	SensorDied	-0.00665961	0.00438734	-0.0757213	SensorDied	-0.0625877	-0.078294	-0.072201	0.00842414		-0.0655414	0.00949815
0.333333	SensorDied	-0.00506258	-0.00161804	-0.00157933	SensorDied	-0.00275332	0.00199997	0.0147236	SensorDied	0.00771629	0.0123033	0.0115811	0.00355904		0.0143344	0.00408248
0.5	SensorDied	0.00202503	-0.00161804	-0.000789665	SensorDied	-0.000127558	0.00190965	0.0609977	SensorDied	0.0454404	0.0615167	0.0559849	0.00913553		0.0561125	0.00933299
1	SensorDied	0.00202503	0.0080902	0	SensorDied	0.00337174	0.00420987	0.182993	SensorDied	0.142323	0.183432	0.169582	0.0236087		0.166211	0.0239811
pH4.2 nitrate												Fig. 4I	Fig. 4I		Fig. 4J	Fig. 4J
Stoich:	Empty1	Empty2	Empty3	Empty4	Empty5	Empty_Avg:	EmptyStdev:	50A	50B	50C	50D	CLC_Avg:	CLCStdev:		Corrected:	Error:
0	SensorDied	0.00911264	0.00485412	0.00394833	SensorDied	0.00597169	0.00275758	0.119892	SensorDied	0.0934529	0.111849	0.108398	0.0135532		0.102426	0.0138308
0.333333	SensorDied	-0.00202503	-0.0113263	0.00157933	SensorDied	-0.00392399	0.00665907	-0.0578426	SensorDied	-0.0531567	-0.0727015	-0.0612336	0.0102041		-0.0573096	0.0121847
0.5	SensorDied	-0.0121502	-0.0194165	-0.000789665	SensorDied	-0.0107854	0.0093881	-0.144081	SensorDied	-0.12689	-0.164417	-0.145129	0.0187856		-0.134344	0.0210008
1	SensorDied	-0.0405006	-0.0469231	-0.00473799	SensorDied	-0.0307206	0.0227296	-0.409105	SensorDied	-0.345518	-0.436209	-0.396944	0.0465524		-0.366224	0.051805

## Sheet: CLC, leak
Raw Charge:
Chloride
Concentration:	Empty1	Empty2	Empty3	Empty_Avg:	EmptyStdev:	50A	50B	50C	50D	CLC_Avg:	CLCStdev:		Corrected:	Error:
150	0.027	0.029	0.023	0.0263333	0.00305505	0.135	0.176	0.153	0.154	0.1545	0.0167829		0.128167	0.0170587
30	0.018	0.021	0.022	0.0203333	0.00208167	0.135	0.159	0.145	0.154	0.14825	0.0105633		0.127917	0.0107665
1	0.011	0.02	0.0155	0.0155	0.0045	0.123	0.157	0.138	0.166	0.146	0.01927		0.1305	0.0197885
Nitrate
Stoich:	Empty1	Empty2	Empty3	Empty_Avg:	EmptyStdev:	50A	50B	50C	50D	CLC_Avg:	CLCStdev:		Corrected:	Error:
150	-0.006	0	0.007	0.000333333	0.00650641	0.067	0.1	0.072	0.093	0.083	0.0159792		0.0826667	0.017253
30	0.006	0.004	0.009	0.00633333	0.00251661	0.073	0.109	0.077	0.106	0.09125	0.0188746		0.0849167	0.0190416
5	-0.0055	0.009	0.0175	0.007	0.0116297	0.083	0.129	0.101	0.136	0.11225	0.0246762		0.10525	0.0272794
1	0.005	0.0115	0.017	0.0111667	0.00600694	0.115	0.157	0.141	0.159	0.143	0.0203306		0.131833	0.0211994
Total absolute integrated current:	0.0785	0.0945	0.111	0.0946667		0.731	0.987	0.827	0.968	0.87825
Normalization factor:	0.829225	0.998239	1.17254			0.832337	1.12383	0.941645	1.10219
Normalized Charge:
Chloride													Fig. 5B	Fig. 5B
Concentration:	Empty1	Empty2	Empty3	Empty_Avg:	EmptyStdev:	50A	50B	50C	50D	CLC_Avg:	CLCStdev:		Corrected:	Error:
150	0.0325605	0.0290511	0.0196156	0.0270758	0.00669471	0.162194	0.156608	0.162482	0.139722	0.155251	0.00331125		0.128175	0.00746884
30	0.021707	0.021037	0.0187628	0.0205023	0.00154325	0.162194	0.141481	0.153986	0.139722	0.149346	0.0104305		0.128843	0.010544
1	0.0132654	0.0200353	0.0132192	0.0155066	0.00392199	0.147777	0.139701	0.146552	0.150609	0.14616	0.00435204		0.130653	0.00585852
Nitrate													Fig. 5B	Fig. 5B
Concentration:	Empty1	Empty2	Empty3	Empty_Avg:	EmptyStdev:	50A	50B	50C	50D	CLC_Avg:	CLCStdev:		Corrected:	Error:
150	-0.00723567	0	0.00596997	-0.0004219	0.00661292	0.0804962	0.0889818	0.0764619	0.0843773	0.0825793	0.00639044		0.0830012	0.00919611
30	0.00723567	0.00400705	0.00767568	0.00630613	0.00200318	0.0877049	0.0969901	0.0817718	0.096172	0.0906597	0.00767046		0.0843536	0.00792772
5	-0.0066327	0.00901587	0.0149249	0.00576937	0.0111395	0.0997192	0.114786	0.107259	0.12339	0.111289	0.00753363		0.105519	0.0134478
1	0.00602972	0.0115203	0.0144985	0.0106828	0.00429605	0.138165	0.139701	0.149738	0.144258	0.142535	0.00628517		0.131852	0.0076131
